# Supplementary material for: The Paradox of Palliative Care at the End of Life: Higher Rates of Aggressive Interventions in Patients with Pancreatic Cancer
Source: J Clin Med. 2024 Sep 6;13(17):5286. doi: 10.3390/jcm13175286 (PMC11395880; doi:10.3390/jcm13175286)
Supplement: Supplementary file 1 [file jcm-13-05286-s001.zip]

Archive with 1 entries (1 files):
- jcm-3121560-supplementary.pdf
